# Supplementary material for: Sustainable Downscaled Catalytic Colorimetric Determination of Manganese in Freshwater Using Smartphone-Based Monitoring Oxidation of 3,3′,5,5′-Tetramethylbenzidine by Periodate
Source: Molecules. 2022 Jul 28;27(15):4841. doi: 10.3390/molecules27154841 (PMC9369721; doi:10.3390/molecules27154841)
Supplement: Supplementary file 1 [file molecules-27-04841-s001.zip]

Archive with 1 entries (1 files):
- molecules-1786490-supplementary.pdf
